# Supplementary material for: Pulsed Laser Phosphorus Doping and Nanocomposite Catalysts Deposition in Forming a-MoSx/NP-Mo//n+p-Si Photocathodes for Efficient Solar Hydrogen Production
Source: Nanomaterials (Basel). 2022 Jun 16;12(12):2080. doi: 10.3390/nano12122080 (PMC9227624; doi:10.3390/nano12122080)
Supplement: Supplementary file 1 [file nanomaterials-12-02080-s001.zip]

Archive with 1 entries (1 files):
- nanomaterials-1754092-supplementary.pdf
